# Supplementary material for: Decoding immune-related gene-signatures in colorectal neoplasia
Source: Front Immunol. 2024 Jun 24;15:1407995. doi: 10.3389/fimmu.2024.1407995 (PMC11229009; doi:10.3389/fimmu.2024.1407995)
Supplement: Supplementary file 1 [file Table_1.xlsx]

## Sheet: DEG and FC Tumor vs Margin
Tabel 1: DEG Tumor vs. Margin
Class Name	Nanostring annotation	Up/Down	Gene	Wilcoxon q value (p Adj.)	>=10i%	>=5i%	>=3i%	>=2i%	<=0,1i%	<=0,2i%	<=0,33i%	<=0,5i%
Endogenous	Immunometabolism	Down	ABCB1	0.003088	0	0	0	8	32	40	48	56
Endogenous	Unspesified	Down	ABL1	0.003875	0	0	4	4	0	0	0	28
Endogenous	Immunemetabolism	Up	ADA	0.001811	20	28	44	60	4	4	4	4
Endogenous	Unspesified	Down	ATG5	0.001816	0	0	0	4	0	4	4	4
Endogenous	Apoptosis	Up	ATM	0.017578	8	12	28	32	0	0	4	8
Endogenous	Transcriptional regulation	Up	BATF	0.008507	36	44	52	52	4	4	8	16
Endogenous	Transcriptional regulation	Up	BATF3	0.002853	16	24	32	52	0	4	4	4
Endogenous	Transcriptional regulation	Down	BCL10	0.000188	0	0	0	0	0	0	8	28
Endogenous	Apoptosis	Down	BCL2	0.000631	0	0	0	4	8	24	40	48
Endogenous	Transcriptional regulation	Up	BCL6	0.000115	20	28	32	52	0	0	0	0
Endogenous	Lymphocyte activation	Down	BLNK	0.001816	0	0	4	4	12	24	48	48
Endogenous	Type I interferon signaling	Up	BST2	0.007536	4	8	16	36	0	0	8	12
Endogenous	Lymphocyte activation	Down	BTK	0.009014	0	0	12	16	24	36	44	48
Endogenous	Lymphocyte activation	Down	BTLA	0.003057	4	4	4	12	40	44	56	60
Endogenous	Complement system	Up	C2	0.000365	12	20	48	56	4	4	4	8
Endogenous	Complement system	Up	C4BPA	1.5e-05	60	60	68	68	0	0	0	0
Endogenous	Complement system	Down	C7	1e-06	0	0	0	0	72	72	76	84
Endogenous	Apoptosis	Down	CASP3	0.000165	0	0	0	0	0	0	0	12
Endogenous	Chemokine signaling	Down	CCBP2	2e-05	0	0	0	4	48	60	68	72
Endogenous	Chemokine signaling	Down	CCL15	2.2e-05	0	0	0	0	28	36	44	68
Endogenous	Chemokine signaling	Down	CCL19	0.02365	8	12	20	24	40	40	44	64
Endogenous	Chemokine signaling	Up	CCL2	0.001625	12	20	40	52	12	12	16	16
Endogenous	Chemokine signaling	Up	CCL20	1e-06	28	44	56	64	0	0	0	0
Endogenous	Chemokine signaling	Up	CCL22	0.005581	36	40	48	52	0	0	8	8
Endogenous	Chemokine signaling	Down	CCL23	0.017578	4	4	4	4	12	28	32	40
Endogenous	Chemokine signaling	Up	CCL3	0.000158	48	48	48	68	4	12	12	12
Endogenous	Chemokine signaling	Up	CCL4	0.000244	28	48	56	68	0	0	4	8
Endogenous	Chemokine signaling	Up	CCL7	0.015625	16	16	24	28	0	0	0	0
Endogenous	Unspesified	Down	CCND3	0.004175	0	0	4	4	0	0	0	16
Endogenous	Chemokine signaling	Down	CCR2	0.005579	4	4	8	12	28	36	52	52
Endogenous	Chemokine signaling	Down	CCRL2	0.014722	0	0	0	4	4	4	12	24
Endogenous	Lymphocyte activation	Down	CD160	0.005349	4	8	12	16	40	52	52	60
Endogenous	Cell adhesion	Down	CD164	0.000715	0	0	0	0	0	0	28	44
Endogenous	Antigen presentaiton	Down	CD1D	0.000539	0	0	4	8	36	36	40	40
Endogenous	Lymphocyte activation	Down	CD27	0.015795	4	4	12	16	24	40	44	60
Endogenous	Lymphocyte activation	Up	CD274	0.006413	40	60	64	64	8	8	8	12
Endogenous	Lymphocyte activation	Up	CD276	0.001155	0	8	12	28	0	0	0	0
Endogenous	Unspesified	Down	CD36	0.00012	0	0	0	8	16	32	40	56
Endogenous	Host-pathogen interaction	Up	CD3EAP	0.000137	24	40	48	64	4	4	4	4
Endogenous	Cell adhesion	Up	CD44	3.8e-05	4	12	32	44	0	0	4	4
Endogenous	Complement system	Up	CD46	0.00025	0	4	4	12	0	0	0	0
Endogenous	Lymphocyte activation	Down	CD48	0.018745	0	0	0	8	4	12	24	44
Endogenous	Complement system	Up	CD55	0.007376	20	24	32	36	4	8	8	16
Endogenous	Cell adhesion	Down	CD58	0.001027	0	0	0	4	0	4	8	8
Endogenous	Lymphocyte activation	Down	CD79A	0.010281	4	4	4	12	28	32	48	56
Endogenous	Lymphocyte activation	Up	CD80	0.007209	12	20	32	40	8	8	8	20
Endogenous	Lymphocyte activation	Up	CD81	7.5e-05	0	4	4	16	0	0	4	4
Endogenous	Apoptosis	Up	CD82	0.001581	4	8	16	36	0	0	0	0
Endogenous	Unspesified	Down	CD9	0.000188	0	0	4	4	0	0	4	32
Endogenous	Cell adhesion	Down	CD96	0.005445	0	0	4	8	16	28	36	40
Endogenous	Cell adhesion	Up	CDH5	3.7e-05	4	12	36	60	4	4	4	4
Endogenous	Unspesified	Down	CDKN1A	0.001259	0	0	0	0	4	4	20	56
Endogenous	Cell adhesion	Down	CEACAM1	7e-06	0	0	0	8	12	32	56	72
Endogenous	Transcriptional regulation	Up	CEBPB	0.000183	4	12	32	44	0	0	0	0
Endogenous	Complement system	Up	CFB	1e-06	12	24	40	48	0	0	0	0
Endogenous	Complement system	Down	CFD	0.000899	4	4	4	4	8	36	48	56
Endogenous	Complement system	Up	CFI	0.002299	28	48	52	68	0	4	8	12
Endogenous	Complement system	Up	CFP	0.017956	36	48	52	56	4	4	8	16
Endogenous	Transcriptional regulation	Down	CHUK	0.004605	0	4	4	4	0	0	0	4
Endogenous	Host-pathogen interaction	Up	CLEC4E	0.000488	56	60	68	72	0	0	8	8
Endogenous	Host-pathogen interaction	Up	CLEC5A	0.000153	44	52	56	56	0	0	0	0
Endogenous	Cytokine signaling	Up	CSF2	0.001953	16	24	36	36	0	0	0	0
Endogenous	Cytokine signaling	Up	CSF3R	0.000172	60	60	76	80	0	0	0	4
Endogenous	Lymphocyte activation	Up	CTLA4_all	0.000395	40	48	60	68	4	8	8	12
Endogenous	Lymphocyte activation	Up	CTLA4-TM	0.001251	44	48	48	48	4	8	8	8
Endogenous	Phagocytosis and degradation	Down	CTSG	0.0009	4	4	8	8	32	48	48	48
Endogenous	Phagocytosis and degradation	Down	CTSS	0.001816	0	0	0	0	0	12	24	48
Endogenous	Chemokine signaling	Up	CX3CL1	0.002025	4	12	24	44	4	8	12	12
Endogenous	Chemokine signaling	Up	CXCL1	3.8e-05	44	64	80	80	0	0	0	8
Endogenous	Chemokine signaling	Up	CXCL10	0.001863	28	48	56	68	4	8	12	16
Endogenous	Chemokine signaling	Up	CXCL11	6.2e-05	56	68	72	72	0	0	0	0
Endogenous	Chemokine signaling	Down	CXCL12	5.4e-05	0	0	0	4	12	44	48	56
Endogenous	Chemokine signaling	Up	CXCL2	8e-06	40	76	84	84	0	0	0	4
Endogenous	Chemokine signaling	Up	CXCL9	0.008822	32	40	52	60	8	16	16	24
Endogenous	Chemokine signaling	Up	CXCR2	6.4e-05	80	80	80	80	0	0	0	4
Endogenous	Unspesified	Down	DPP4	0.004605	0	0	0	0	16	36	44	44
Endogenous	Cytokine signaling	Up	DUSP4	1e-05	64	76	76	76	0	0	4	4
Endogenous	Apoptosis	Up	FADD	0.019083	20	20	24	32	0	0	4	8
Endogenous	Unspesified	Down	FCER1A	0.000249	0	0	0	4	36	44	56	68
Endogenous	Host-pathogen interaction	Up	FCGR3A/B	7.5e-05	16	48	60	68	0	0	0	4
Endogenous	Unspesified	Down	FCGRT	0.000217	0	0	0	4	0	12	40	56
Endogenous	Unspesified	Down	FKBP5	0.000645	0	0	0	4	0	0	12	40
Endogenous	Lymphocyte activation	Up	FOXP3	0.000977	32	32	36	44	0	0	0	0
Endogenous	Cytokine signaling	Up	GBP1	0.002306	8	8	20	48	0	0	0	8
Endogenous	Cytokine signaling	Up	GBP5	0.004267	36	44	60	68	4	8	12	16
Endogenous	Apoptosis	Up	GZMB	4e-06	68	76	76	84	0	0	0	0
Endogenous	Cell adhesion	Up	ICAM1	5.5e-05	16	16	44	52	4	4	4	4
Endogenous	Cell adhesion	Down	ICAM3	0.008636	0	0	4	4	4	8	8	32
Endogenous	Lymphocyte activation	Up	ICOS	0.025721	20	36	44	44	0	12	16	24
Endogenous	Immunemetabolism	Up	IDO1	0.000912	32	40	56	56	8	16	16	16
Endogenous	Type I interferon signaling	Up	IFITM1	4.5e-05	16	32	48	64	0	0	0	0
Endogenous	Transcriptional regulation	Up	IKBKAP	0.001658	0	4	4	8	0	0	0	0
Endogenous	Transcriptional regulation	Up	IKBKE	0.020664	0	0	4	16	0	0	0	8
Endogenous	Cytokine signaling	Up	IL17A	0.015625	16	20	28	28	0	0	0	0
Endogenous	Cytokine signaling	Up	IL1A	0.000122	44	52	56	56	0	0	0	0
Endogenous	Cytokine signaling	Up	IL1B	2.2e-05	52	64	72	76	0	0	0	4
Endogenous	Cytokine signaling	Down	IL1R2	1e-06	0	4	4	4	36	40	72	76
Endogenous	Cytokine signaling	Up	IL1RAP	3.1e-05	0	24	36	48	0	4	4	4
Endogenous	Cytokine signaling	Up	IL23A	0.011719	32	40	40	40	4	4	4	4
Endogenous	Cytokine signaling	Up	IL2RA	0.000818	52	56	56	64	4	4	8	8
Endogenous	Cytokine signaling	Down	IL2RG	6.4e-05	0	0	0	4	0	12	40	40
Endogenous	Cytokine signaling	Up	IL6	0.010254	44	44	52	52	0	4	4	4
Endogenous	Cytokine signaling	Down	IL6R	0.000243	0	0	0	8	16	36	52	56
Endogenous	Cytokine signaling	Down	IL6ST	0.00818	0	0	0	4	0	0	16	28
Endogenous	Chemokine signaling	Up	IL8	3.2e-05	76	80	80	84	0	0	0	0
Endogenous	Transcriptional regulation	Up	ILF3	0.001453	0	4	4	4	0	0	0	4
Endogenous	Cytokine signaling	Up	IRAK2	1e-05	20	36	44	56	0	0	0	0
Endogenous	Transcriptional regulation	Down	IRF4	0.001155	4	4	4	12	16	28	32	56
Endogenous	Cell adhesion	Down	ITGA2B	0.023181	0	8	16	16	40	44	44	52
Endogenous	Cell adhesion	Down	ITGA4	0.009349	0	0	4	4	12	16	32	44
Endogenous	Cell adhesion	Up	ITGA5	0.000505	16	28	44	56	4	4	4	4
Endogenous	Cell adhesion	Up	ITGAX	0.008822	8	12	16	32	0	0	4	16
Endogenous	Host-pathogen Interaction	Down	ITLN1	0.002508	4	4	4	16	48	56	60	68
Endogenous	Lymphocyte activation	Down	KIR_Inhibiting_Subgroup_2	0.019653	4	4	12	12	24	40	40	40
Endogenous	No known function	Up	KLRAP1	0.001816	20	40	44	48	4	4	4	8
Endogenous	Lymphocyte activation	Down	KLRB1	0.010511	0	0	4	12	16	24	28	52
Endogenous	Lymphocyte activation	Down	KLRC1	0.003873	4	8	12	16	48	56	68	72
Endogenous	Lymphocyte activation	Down	KLRC3	0.019874	8	8	16	20	40	44	52	60
Endogenous	Lymphocyte activation	Down	KLRG1	0.013672	0	0	4	4	20	24	28	40
Endogenous	Phagocytosis and degradation	Up	LAMP3	0.001079	8	20	48	52	4	4	8	12
Endogenous	Transcriptional regulation	Up	LEF1	3.3e-05	44	56	68	76	4	8	12	12
Endogenous	Unspesified	Down	LGALS3	1e-06	0	0	0	0	0	20	36	76
Endogenous	Cytokine signaling	Up	LIF	0.001328	12	12	28	56	0	4	4	8
Endogenous	Lymphocyte activation	Up	LILRA3	0.002533	32	40	44	48	4	4	4	4
Endogenous	Lymphocyte activation	Up	LILRA5	0.008914	24	36	44	64	8	8	8	12
Endogenous	Lymphocyte activation	Up	LILRB2	0.001862	16	24	32	48	0	0	0	8
Endogenous	Lymphocyte activation	Up	LILRB3	0.007263	44	52	52	52	4	4	8	8
Endogenous	Lymphocyte activation	Up	LILRB4	0.024092	8	20	32	40	4	4	8	16
Endogenous	Lymhpocyte activation	Down	LILRB5	0.000437	4	4	4	8	52	56	64	64
Endogenous	Unspesified	Down	LITAF	0.001027	0	0	0	4	0	0	12	32
Endogenous	Immunemetabolism	Up	LTB4R	0.00024	32	40	48	64	0	0	0	8
Endogenous	Lymhpocyte activation	Down	MAP4K1	0.007534	0	0	0	8	8	20	36	44
Endogenous	TNF Family signaling	Up	MAP4K4	0.000373	0	4	8	16	0	0	4	4
Endogenous	Lymhpocyte activation	Down	MAPK1	0.000287	0	0	0	4	0	4	4	4
Endogenous	Lymhpocyte activation	Down	MAPK14	0.00945	0	0	4	4	0	0	0	0
Endogenous	Phagocytosis and degradation	Up	MARCO	0.015625	16	28	28	28	0	0	0	0
Endogenous	Unspesified	Down	MBP	0.008069	0	0	0	0	0	4	8	20
Endogenous	Cytokine signaling	Up	MIF	0.000912	4	4	8	28	0	0	4	4
Endogenous	Unspesified	Up	MME	7.6e-05	68	68	68	72	8	8	8	8
Endogenous	Host-pathogen Interaction	Down	MYD88	0.003419	0	0	0	4	0	0	0	20
Endogenous	Transcriptional regulation	Down	NFATC2	0.020275	0	0	0	8	0	0	4	20
Endogenous	Transcriptional regulation	Down	NFKB1	0.000715	0	0	4	4	0	4	4	12
Endogenous	Transcriptional regulation	Up	NFKBIZ	0.000715	0	12	24	36	0	0	4	8
Endogenous	Host-pathogen interaction	Up	NLRP3	0.003479	32	48	48	48	4	12	12	20
Endogenous	Host-pathogen interaction	Up	NOD1	0.004209	0	0	4	8	0	0	0	0
Endogenous	Host-pathogen interaction	Up	NOD2	0.000139	28	44	44	52	0	0	0	0
Endogenous	Apoptosis	Up	PDCD2	0.004175	0	4	12	12	0	0	0	4
Endogenous	Cytokine signaling	Up	PDGFB	0.016479	28	32	44	44	0	0	0	4
Endogenous	Cytokine signaling	Up	PDGFRB	0.000287	8	12	36	52	0	0	0	8
Endogenous	Cell adhesion	Up	PECAM1	0.003088	0	8	12	24	0	0	4	8
Endogenous	Unspesified	Down	PIGR	0.001625	0	0	4	4	20	36	48	48
Endogenous	Unspesified	Up	PLAU	0.000103	12	44	48	68	0	4	4	8
Endogenous	Unspesified	Up	PLAUR	0.016285	8	20	44	52	0	0	4	4
Endogenous	Transcriptional regulation	Up	PML	0.000159	0	12	12	28	0	0	0	0
Endogenous	Immunemetabolism	Down	PPARG	0.000258	0	0	0	4	4	12	36	56
Endogenous	Chemokine signaling	Up	PPBP	0.000504	60	64	68	68	0	4	4	4
Endogenous	Apoptosis	Up	PRF1	0.006051	28	32	36	40	4	4	8	12
Endogenous	Lymphocyte activation	Down	PRKCD	0.001816	0	0	0	4	0	0	20	32
Endogenous	Antigen presentation	Up	PSMB7	0.009635	0	4	4	4	0	0	0	4
Endogenous	Cytokine signaling	Up	PTAFR	0.00202	20	24	40	52	0	0	0	4
Endogenous	Lymphocyte activation	Down	PTGER4	0.013826	0	0	0	4	4	8	24	36
Endogenous	Immunemetabolism	Up	PTGS2	0.000253	60	68	72	72	0	4	8	8
Endogenous	Cytokine signaling	Down	PYCARD	0.025958	0	4	4	4	0	4	16	28
Endogenous	Lymphocyte activation	Down	RAF1	0.004103	0	0	4	4	0	0	4	8
Endogenous	Transcriptional regulation	Up	RUNX1	0.001453	4	4	20	36	0	0	0	4
Endogenous	Unspesified	Up	S100A8	5.3e-05	80	80	84	84	0	0	4	4
Endogenous	Unspesified	Up	S100A9	3.8e-05	60	60	80	88	0	0	0	4
Endogenous	Cell adhesion	Up	SELL	0.019234	36	44	48	56	4	12	12	12
Endogenous	Cytokine signaling	Down	SIGIRR	0.001133	0	0	0	0	0	0	4	20
Endogenous	Lymphocyte activation	Down	SLAMF7	0.018461	0	0	0	12	8	20	28	48
Endogenous	Immunemetabolism	Up	SLC2A1	0.002785	16	28	36	44	0	0	4	8
Endogenous	Cytokine signaling	Up	SOCS1	8.8e-05	28	32	48	60	4	4	4	4
Endogenous	Cytokine signaling	Up	SOCS3	8.8e-05	24	52	68	76	0	4	4	4
Endogenous	Unspesified	Up	SPP1	6e-06	64	76	76	76	4	4	4	4
Endogenous	Cytokine signaling	Up	STAT1	0.004716	0	8	12	24	0	0	0	4
Endogenous	Antigen presentation	Up	TAP1	0.003774	4	12	16	28	0	0	0	4
Endogenous	Transcriptional regulation	Up	TCF7	0.003693	8	28	40	48	4	4	4	4
Endogenous	Cell adhesion	Up	TGFBI	7e-06	12	28	52	64	0	0	4	4
Endogenous	No known function	Up	THY1	0.000103	12	36	60	76	4	4	4	4
Endogenous	Host-pathogen interaction	Up	TLR2	0.005441	32	36	40	56	8	8	8	8
Endogenous	Host-pathogen Interaction	Down	TLR3	0.010657	0	4	8	12	20	32	36	44
Endogenous	Host-pathogen Interaction	Down	TLR7	0.005707	8	8	8	12	36	40	48	48
Endogenous	Cytokine signaling	Up	TNF	0.001124	40	52	60	60	0	4	8	12
Endogenous	Cell adhesion	Up	TNFAIP6	0.000567	48	52	56	68	0	12	16	16
Endogenous	Apoptosis	Up	TNFRSF10C	0.000132	48	64	64	72	4	4	4	8
Endogenous	Cytokine signaling	Down	TNFRSF11A	1.5e-05	0	0	0	0	12	24	40	52
Endogenous	Cytokine signaling	Down	TNFRSF13B	0.000278	0	0	0	4	44	56	64	72
Endogenous	Cytokine signaling	Down	TNFRSF14	0.000797	0	0	0	0	0	0	8	28
Endogenous	Lymphocyte activation	Down	TNFRSF17	0.001155	4	4	4	12	36	44	60	68
Endogenous	TNF Family signaling	Up	TNFRSF1B	0.001778	0	4	20	32	0	0	0	0
Endogenous	Lymphocyte activation	Up	TNFRSF4	0.000244	36	52	52	52	0	4	4	8
Endogenous	Lymphocyte activation	Up	TNFRSF9	0.000183	36	40	44	52	0	0	0	4
Endogenous	Apoptosis	Down	TNFSF10	0.015973	0	0	0	4	8	20	32	52
Endogenous	Unspesified	Up	TNFSF11	0.025915	32	40	52	56	8	8	16	16
Endogenous	Cytokine signaling	Up	TNFSF15	1e-06	12	28	68	88	0	0	0	0
Endogenous	Cytokine signaling	Down	TOLLIP	0.005072	0	0	0	4	0	4	8	20
Endogenous	TNF Family signaling	Up	TRAF1	0.001728	24	28	36	48	0	0	4	4
Endogenous	Cytokine signaling	Down	TRAF4	0.003781	0	0	4	4	0	0	4	8
Endogenous	TNF Family signaling	Up	TRAF5	0.004605	4	4	16	28	0	0	0	4
Endogenous	Unspesified	Down	UBE2L3	6.2e-05	0	0	4	4	0	4	4	4
Endogenous	Chemokine signaling	Down	XCR1	0.004051	4	4	4	12	24	36	40	48
Endogenous	Transcriptional regulation	Down	ZBTB16	0.000938	0	0	4	4	48	60	72	76

## Sheet: DEG and FC Subgroup
Tabel: DEG highlig inflamed tumor samples (subgroup) vs. Rest of the tumor samples
Name	Description	Fold Change	Log Fold Change	p-Value	p-Adj	Average Log2 Expression
ABCB1	ATP-binding cassette, sub-family B (MDR/TAP), member 1	-25.3587	-4.66441	6.43e-06	7.02e-05	8.7717
BATF	basic leucine zipper transcription factor, ATF-like	4.09647	2.03438	0.001268	0.005014	5.7686
BCL6	B-cell CLL/lymphoma 6	6.01065	2.58752	8.47e-10	3.68e-07	6.9179
BST2	bone marrow stromal cell antigen 2	5.98014	2.58018	0.000141	0.000805	8.0123
CCL3	chemokine (C-C motif) ligand 3	33.7258	5.07578	2.9e-07	6.02e-06	6.8635
CCL4	chemokine (C-C motif) ligand 4	14.4891	3.8569	2.68e-08	1.94e-06	7.3788
CD274	CD274 molecule	13.1608	3.71817	2.4e-07	5.5e-06	5.7917
CD276	CD276 molecule	2.31676	1.21211	6.86e-05	0.000474	9.9426
CD44	CD44 molecule (Indian blood group)	2.55108	1.35111	0.002292	0.008709	11.5005
CD79A	CD79a molecule, immunoglobulin-associated alpha	-9.25415	-3.2101	0.000646	0.002929	6.8175
CD80	CD80 molecule	4.23027	2.08075	8.63e-06	8.73e-05	5.7821
CD82	CD82 molecule	2.72779	1.44773	3.37e-05	0.000267	7.3491
CEBPB	CCAAT/enhancer binding protein (C/EBP), beta	2.71518	1.44105	0.000192	0.001059	10.0432
CLEC4E	C-type lectin domain family 4, member E	12.4904	3.64275	2.8e-07	6.02e-06	6.0697
CLEC5A	C-type lectin domain family 5, member A	28.7721	4.8466	7.71e-06	7.99e-05	5.698
CSF3R	colony stimulating factor 3 receptor (granulocyte)	10.7285	3.42337	7.65e-07	1.39e-05	6.6213
CXCL1	chemokine (C-X-C motif) ligand 1 (melanoma growth stimulating activity, alpha)	6.91462	2.78965	0.000254	0.001381	11.1759
CXCL10	chemokine (C-X-C motif) ligand 10	7.48411	2.90383	0.000604	0.002824	8.2134
CXCL11	chemokine (C-X-C motif) ligand 11	16.8379	4.07364	4.68e-05	0.000351	6.8336
CXCL2	chemokine (C-X-C motif) ligand 2	7.33385	2.87457	0.000257	0.001381	10.1221
CXCL8	chemokine (C-X-C motif) ligand 8	33.826	5.08006	2.75e-05	0.000226	11.2566
CXCR2	chemokine (C-X-C motif) receptor 2	7.74003	2.95234	1.72e-05	0.000148	7.0939
DUSP4	dual specificity phosphatase 4	6.43455	2.68584	0.001019	0.004181	7.0063
FADD	Fas (TNFRSF6)-associated via death domain	1.5614	0.642839	0.000294	0.00154	6.0318
FCGR3A/B		5.88315	2.55659	1.73e-06	2.6e-05	9.4122
GBP1	guanylate binding protein 1, interferon-inducible	4.28879	2.10057	6.28e-05	0.000442	8.5698
GBP5	guanylate binding protein 5	9.4962	3.24735	6.45e-06	7.02e-05	6.3716
ICAM1	intercellular adhesion molecule 1	11.1089	3.47364	1.11e-07	3.45e-06	8.3253
IDO1	indoleamine 2,3-dioxygenase 1	24.1013	4.59104	8.28e-07	1.44e-05	7.2614
IL1A	interleukin 1, alpha	24.9333	4.64	9.98e-05	0.00062	5.7995
IL1B	interleukin 1, beta	29.0364	4.85979	4.1e-07	8.1e-06	8.7082
IL1RAP	interleukin 1 receptor accessory protein	4.47008	2.1603	5.24e-08	2.07e-06	6.8208
IL2RA	interleukin 2 receptor, alpha	3.38475	1.75905	0.000302	0.001566	6.2151
IL6	interleukin 6	103.272	6.69031	0.00039	0.001951	5.9003
IRAK2	interleukin-1 receptor-associated kinase 2	3.22315	1.68847	0.000847	0.003721	7.1023
ITGA5	integrin, alpha 5 (fibronectin receptor, alpha polypeptide)	8.29028	3.05142	5.79e-06	7e-05	8.9967
ITGAX	integrin, alpha X (complement component 3 receptor 4 subunit)	7.44742	2.89674	1.06e-07	3.45e-06	8.1774
LILRA5	leukocyte immunoglobulin-like receptor, subfamily A (with TM domain), member 5	5.8458	2.5474	2.03e-06	2.94e-05	6.5932
LILRB2	leukocyte immunoglobulin-like receptor, subfamily B (with TM and ITIM domains), member 2	6.52334	2.70561	1.45e-07	3.75e-06	6.8184
LILRB3	leukocyte immunoglobulin-like receptor, subfamily B (with TM and ITIM domains), member 3	8.2878	3.05099	1.74e-05	0.000148	5.5768
LILRB4	leukocyte immunoglobulin-like receptor, subfamily B (with TM and ITIM domains), member 4	5.7748	2.52977	7.7e-05	0.0005	7.2738
MAP4K4	mitogen-activated protein kinase kinase kinase kinase 4	2.50142	1.32275	7.32e-05	0.000483	9.0482
NFKBIZ	nuclear factor of kappa light polypeptide gene enhancer in B-cells inhibitor, zeta	3.88795	1.95901	7.05e-05	0.000479	8.9501
NLRP3	NLR family, pyrin domain containing 3	15.0968	3.91617	4.26e-08	1.96e-06	5.6351
PDGFB	platelet-derived growth factor beta polypeptide	4.18654	2.06576	8.81e-05	0.000563	5.2841
PDGFRB	platelet-derived growth factor receptor, beta polypeptide	3.62118	1.85646	0.001112	0.004479	9.184
PLAU	plasminogen activator, urokinase	8.53316	3.09308	3.45e-05	0.000268	9.2096
PLAUR	plasminogen activator, urokinase receptor	4.83682	2.27406	1.67e-05	0.000148	7.9721
PML	promyelocytic leukemia	2.46427	1.30116	0.001009	0.00418	8.7787
PTAFR	platelet-activating factor receptor	6.74314	2.75342	6.26e-06	7.02e-05	6.5403
S100A8	S100 calcium binding protein A8	14.0909	3.81669	2.2e-06	2.99e-05	8.5576
S100A9	S100 calcium binding protein A9	7.0217	2.81182	0.000411	0.00201	9.8689
SOCS3	suppressor of cytokine signaling 3	9.939	3.3131	2.15e-06	2.99e-05	8.7605
SPP1	secreted phosphoprotein 1	54.3602	5.76448	1.38e-06	2.15e-05	8.411
TAP1	transporter 1, ATP-binding cassette, sub-family B (MDR/TAP)	3.91679	1.96967	7.28e-05	0.000483	8.6478
TGFB1	transforming growth factor, beta 1	2.9007	1.5364	0.000641	0.002929	8.5729
TLR2	toll-like receptor 2	9.56649	3.25799	7.51e-09	1.09e-06	6.6785
TNF	tumor necrosis factor	6.08189	2.60452	4.4e-08	1.96e-06	6.3285
TNFAIP6	tumor necrosis factor, alpha-induced protein 6	20.7276	4.37348	2.07e-07	5e-06	6.0652
TNFRSF10C	tumor necrosis factor receptor superfamily, member 10c, decoy without an intracellular domain	6.35283	2.6674	1.59e-05	0.000144	6.5784
TNFRSF17	tumor necrosis factor receptor superfamily, member 17	-32.1365	-5.00614	3.26e-05	0.000263	7.3245
TNFRSF1B	tumor necrosis factor receptor superfamily, member 1B	2.78898	1.47974	0.000274	0.001454	8.5217
TRAF1	TNF receptor-associated factor 1	3.43188	1.779	0.000697	0.003095	6.1329
ZBTB16	zinc finger and BTB domain containing 16	-18.0634	-4.175	4.58e-05	0.000349	5.4408
