# Supplementary material for: Decoding immune-related gene-signatures in colorectal neoplasia
Source: Front Immunol. 2024 Jun 24;15:1407995. doi: 10.3389/fimmu.2024.1407995 (PMC11229009; doi:10.3389/fimmu.2024.1407995)
Supplement: Supplementary file 2 [file Table_2.xlsx]

## Sheet: Target Genes and Corresponding 
Table of Target Genes and Corresponding Assay IDs for PCR Analysis
Target Gene	Assay ID (Applied Biosystems)	Chromosome Location
CXCL1	Hs00236937_m1	Chr.4: 73869392 - 73871302 on Build GRCh38
CXCL2	Hs00601975_m1	Chr.4: 74097035 - 74099280 on Build GRCh38
CXCL9	Hs00171065_m1	Chr.4: 76001342 - 76007523 on Build GRCh38
IL1B	Hs01555410_m1	Chr.2: 112829758 - 112836842 on Build GRCh38
IL6	Hs00174131_m1	Chr.7: 22725889 - 22732002 on Build GRCh38
IL8 (CXCL8)	Hs00174103_m1	Chr.4: 73740506 - 73743716 on Build GRCh38
PTGS2	Hs00153133_m1	Chr.1: 186671812 - 186680427 on Build GRCh38
SPP1	Hs00959010_m1	Chr.4: 87975650 - 87983411 on Build GRCh38
TGFB1	Hs00998133_m1	Chr.19: 41330531 - 41353933 on Build GRCh38
GAPDH (HKG)	Hs99999905_m1	Chr.12: 6534405 - 6538375 on Build GRCh38
POLR2A (HKG)	Hs00172187_m1	Chr.17: 7484379 - 7514618 on Build GRCh38
OAZ1 (HKG)	Hs00427923_m1	Chr.19: 2269486 - 2273488 on Build GRCh38
ABCF1 (HKG)	Hs00153703_m1	Chr.6: 30571393 - 30591532 on Build GRCh38

## Sheet: Descriptive statistics
Tabel: Descriptive statistics of Rt-qPCR 2^(-delta Ct)
Gene	Statistic	Sample Groups
		K1	K4	P1	P2	P3	P4	C1	C2	C3	C4
		(n=19)	(n=18)	(n=25)	(n=24)	(n=24)	(n=25)	(n=21)	(n=25)	(n=25)	(n=22)
CXCL1	mean	0.02	0.02	0.06	0.29	0.07	0.01	0.02	0.49	0.05	0.02
	median	0.01	0.02	0.02	0.16	0.02	0.01	0.02	0.38	0.03	0.02
	std	0.02	0.01	0.16	0.52	0.23	0	0.01	0.42	0.04	0.01
CXCL2	mean	0.01	0.01	0.02	0.11	0.03	0.01	0.02	0.38	0.06	0.03
	median	0.01	0.01	0.01	0.06	0.01	0	0.02	0.29	0.04	0.03
	std	0.01	0	0.05	0.2	0.11	0	0.01	0.32	0.05	0.01
CXCL9	mean	0.06	0.06	0.07	0.13	0.03	0.01	0.03	0.11	0.04	0.02
	median	0.01	0.03	0.02	0.03	0.01	0.01	0.02	0.09	0.02	0.02
	std	0.11	0.09	0.18	0.41	0.06	0.01	0.04	0.1	0.04	0.02
IL1B	mean	0.01	0.01	0.01	0.03	0.01	0	0	0.17	0.02	0.01
	median	0	0.01	0	0.01	0	0	0	0.05	0.01	0.01
	std	0.01	0.01	0.02	0.11	0.04	0	0	0.22	0.02	0.01
IL6	mean	0	0	0	0.01	0	0	0	0.16	0	0
	median	0	0	0	0	0	0	0	0.04	0	0
	std	0	0	0.01	0.05	0.01	0	0	0.23	0	0
IL8	mean	0	0	0	0.03	0.01	0	0	0.33	0	0
	median	0	0	0	0.01	0	0	0	0.08	0	0
	std	0	0	0.02	0.07	0.02	0	0	0.47	0.01	0
PTGS2	mean	0.02	0.03	0.04	0.1	0.04	0.02	0.02	0.4	0.03	0.02
	median	0.02	0.03	0.03	0.07	0.03	0.02	0.02	0.21	0.03	0.02
	std	0.01	0.01	0.03	0.09	0.03	0.01	0.01	0.49	0.02	0.01
SPP1	mean	0.01	0.01	0.01	0.02	0	0.01	0	0.16	0.01	0
	median	0.01	0.01	0.01	0.01	0	0	0	0.05	0	0
	std	0	0	0	0.03	0	0.04	0	0.34	0	0
TGFB1 (Control)	mean	0.5	0.69	0.31	0.4	0.25	0.21	0.29	0.66	0.41	0.25
	median	0.49	0.7	0.32	0.39	0.24	0.2	0.27	0.56	0.4	0.25
	std	0.16	0.15	0.07	0.14	0.08	0.06	0.09	0.33	0.13	0.08
This table displays the results of real-time PCR (RtPCR) analysis for selected immune-related genes across various colorectal tissue samples. The analysis includes samples from control Patients (K1 and K4), polyp Patients (P1, P2, P3 and P4) and cancer Patients (C1, C2, C3 and C4).. For each gene, mean, median, and standard deviation (std) values are provided to illustrate the gene expression lev…
