# Supplementary material for: Decoding immune-related gene-signatures in colorectal neoplasia
Source: Front Immunol. 2024 Jun 24;15:1407995. doi: 10.3389/fimmu.2024.1407995 (PMC11229009; doi:10.3389/fimmu.2024.1407995)
Supplement: Supplementary file 3 [file Table_3.xlsx]

## Sheet: Cancer group
Patient			Tumor			Classification
Sample ID	Age	Sex	Location	Size	Morphology	T	N	M
C01	69	M	Sigmoid colon	20 mm	Adenocarcinoma	2	0	0
C02	74	M	Sigmoid colon	15 × 10 × 5 mm	Haggitt: level 2
C03	57	F	Cecum	45 mm	Adenocarcinoma	2	0	0
C04	53	F	Cecum	60 mm	Adenocarcinoma	3	2	0
C05	70	M	Rectosigmoid junction	130 mm	Adenocarcinoma	3	2	0
C06	80	F,	Transverse colon	50 mm	Adenocarcinoma	3	1	0
C07	69	M	Rectum	20 mm	Adenocarcinoma	2	0	0
C08	71	M	Sigmoid colon	35 mm	Adenocarcinoma	2	0	0
C09	67	M	Ascending colon	60 mm	Adenocarcinoma	3	1	0
C10	72	M	Sigmoid colon	28 mm	Adenocarcinoma	2	0	0
C11	80	F	Ascending colon	35 mm	Adenocarcinoma	3	0	0
C12	75	M	Transverse colon	28 mm	Adenocarcinoma	1	0	0
C13	68	M	Sigmoid colon	60 mm	Adenocarcinoma	3	0	1
C14	68	M	Cecum	18 mm	Adenocarcinoma	2	0	0
C15	63	M	Rectosigmoid junction	35 mm	Adenocarcinoma	3	0	0
C16	84	M	Cecum	70 mm	Adenocarcinoma	4	2	1
C17	76	M	Ascending colon	23 mm	Adenocarcinoma	3	2	0
C18	65	M	Sigmoideum	20 mm	Adenocarcinoma	1	0	0
C19	70	F	Cecum	38 mm	Adenocarcinoma	2	0	0
C20	55	F	Cecum	70 mm	Adenocarcinoma	4	1	1
C21	45	M	Sigmoid colon	55 mm	Adenocarcinoma	4	1	1
C22	66	M	Sigmoid colon	40 mm	Adenocarcinoma	3	0	0
C23	82	M	Rectum	40 mm	Adenocarcinoma	2	0	0
C24	81	M	Rectum	25 mm	Adenocarcinoma	2	0	0
C25	73	F	Sigmoid colon	42 × 46 × 56 mm	Adenocarcinoma	4b	1b	0

## Sheet: Polyp group
Patient	Polyp Location	Polyp Size	Classification/Comments
P1	-	25 mm	Colonic mucosa with tubular adenoma with low-grade dysplasia
P2	Sigmoid colon	20 mm - 17 mm	Biopsies from tubular adenoma with focal high-grade dysplasia
P3	-	10 mm	Scant mucoid material with single lying epithelial cells (unsuitable for diagnosis (not polyp)
P4	rectosigmoid overgang	25 mm	Biopsies from tubular adenoma with low-grade dysplasia
P5	Left flexure	17 mm	Colonic mucosa with tubular adenoma with low-grade dysplasia
P6	Cecum	15 mm	Colonic mucosa with tubular adenoma with low-grade dysplasia
P7	Cecum	20 mm	Tubular adenoma with low-grade atypia
P8	20 cm in sigmoideum	15 mm	Tubular adenoma with low-grade atypia
P9	-	20 mm	Tubular adenoma with low-grade dysplasia
P10	Cecum	10 mm	Biopsy from part of tubular adenoma with low-grade dysplasia
P11	Transverse colon	15 mm	Tubular adenoma with low-grade dysplasia
P12	Colon sigmoideum	15 mm	Tubular adenoma with low-grade dysplasia
P13	Endoscopic biopsy from cecum	10 mm	Tubulovillous adenoma with low-grade dysplasia
P14	20 cm in sigmoideum	12 mm	Tubular adenoma with low-grade dysplasia
P15	50 cm in sigmoideum	15 mm	Tubular adenoma with low-grade (moderate) dysplasia
P16	Rectum	10 mm	Polyp with Tubular adenoma with low-grade dysplasia
P17	Ascending colon	15 mm	Polyp with Tubular adenoma with low-grade dysplasia
P18	Caudal valvula bauhini	10 mm	Colonic mucosa with tubular adenoma with low-grade dysplasia
P19	40 cm from anus	20 mm	Tubular adenoma with low-grade dysplasia
P20	Transition to the sigmoideum	20 mm	Tubular adenoma with low-grade dysplasia
P21	70 cm from anus	5 mm	Hyperplastic polyp and focal active colitis
P22	40 cm from anus	10 mm	Tubular adenoma with low-grade dysplasia
P23	Left flexure	5 mm	Colonic mucosa with adenoma, possibly tubulovillous with low-grade dysplasia
P24	Transverse colon	15 mm	Colonic mucosa with parts of flat adenoma with low-grade dysplasia
P25	Right flexure	25 mm	Small fragment of tubulovillous adenoma with low-grade dysplasia

## Sheet: Control group
Sample ID	Age	Gender
K1	75	Male
K2	68	Female
K3	61	Male
K4	73	Male
K5	90	Male
K6	61	Female
K7	51	Female
K8	46	Female
K9	77	Male
K10	84	Male
K11	40	Male
K12	60	Male
K13	77	Female
K14	72	Female
K15	67	Male
K16	49	Female
K17	57	Male
K18	95	Male
K19	65	Female
K20	61	Female
K21	60	Male
K22	70	Male
